# Supplementary material for: Research on robot path tracking method based on IDDPG-MPC
Source: PLoS One. 2026 Jul 6;21(7):e0350307. doi: 10.1371/journal.pone.0350307 (PMC13336202; doi:10.1371/journal.pone.0350307)
Supplement: S1 File — (ZIP) [file pone.0350307.s001.zip]

Archive with 114 entries (87 files):
- code/
- code/code/
- code/code/UsvPathFollowing/
- code/code/UsvPathFollowing/.DS_Store
- code/code/UsvPathFollowing/.idea/
- code/code/UsvPathFollowing/.idea/.gitignore
- code/code/UsvPathFollowing/.idea/inspectionProfiles/
- code/code/UsvPathFollowing/.idea/inspectionProfiles/profiles_settings.xml
- code/code/UsvPathFollowing/.idea/misc.xml
- code/code/UsvPathFollowing/.idea/modules.xml
- code/code/UsvPathFollowing/.idea/UsvPathFollowing.iml
- code/code/UsvPathFollowing/.idea/vcs.xml
- code/code/UsvPathFollowing/.idea/workspace.xml
- code/code/UsvPathFollowing/configs/
- code/code/UsvPathFollowing/configs/.DS_Store
- code/code/UsvPathFollowing/configs/path_multi.yaml
- code/code/UsvPathFollowing/configs/two_poly_cases.yaml
- code/code/UsvPathFollowing/controllers/
- code/code/UsvPathFollowing/controllers/.DS_Store
- code/code/UsvPathFollowing/controllers/alos_pid.py
- code/code/UsvPathFollowing/controllers/ddpg_agent.py
- code/code/UsvPathFollowing/controllers/ddpg_train.py
- code/code/UsvPathFollowing/controllers/ddpg_train_poly.py
- code/code/UsvPathFollowing/controllers/ddpg_train_straight.py
- code/code/UsvPathFollowing/controllers/los_p.py
- code/code/UsvPathFollowing/controllers/mpc_controller.py
- code/code/UsvPathFollowing/controllers/pid_controller.py
- code/code/UsvPathFollowing/controllers/__pycache__/
- code/code/UsvPathFollowing/controllers/__pycache__/alos_pid.cpython-311.pyc
- code/code/UsvPathFollowing/controllers/__pycache__/ddpg_agent.cpython-311.pyc
- code/code/UsvPathFollowing/controllers/__pycache__/ddpg_train.cpython-311.pyc
- code/code/UsvPathFollowing/controllers/__pycache__/ddpg_train_poly.cpython-311.pyc
- code/code/UsvPathFollowing/controllers/__pycache__/ddpg_train_straight.cpython-311.pyc
- code/code/UsvPathFollowing/controllers/__pycache__/los_p.cpython-311.pyc
- code/code/UsvPathFollowing/controllers/__pycache__/mpc_controller.cpython-311.pyc
- code/code/UsvPathFollowing/controllers/__pycache__/replay_buffer_per.cpython-311.pyc
- code/code/UsvPathFollowing/main.py
- code/code/UsvPathFollowing/model/
- code/code/UsvPathFollowing/model/usv_model.py
- code/code/UsvPathFollowing/model/__pycache__/
- code/code/UsvPathFollowing/model/__pycache__/usv_model.cpython-311.pyc
- code/code/UsvPathFollowing/models_poly/
- code/code/UsvPathFollowing/models_poly/actor.pth
- code/code/UsvPathFollowing/models_poly/critic.pth
- code/code/UsvPathFollowing/models_straight/
- code/code/UsvPathFollowing/models_straight/.DS_Store
- code/code/UsvPathFollowing/models_straight/actor.pth
- code/code/UsvPathFollowing/models_straight/critic.pth
- code/code/UsvPathFollowing/models_straight/__pycache__/
- code/code/UsvPathFollowing/models_straight/__pycache__/usv_model.cpython-311.pyc
- code/code/UsvPathFollowing/results/
- code/code/UsvPathFollowing/results/.DS_Store
- code/code/UsvPathFollowing/results/lateral_error_polyline.png
- code/code/UsvPathFollowing/results/lateral_error_straight.png
- code/code/UsvPathFollowing/results/trajectory_polyline.png
- code/code/UsvPathFollowing/results/trajectory_poly_dual_0_2.png
- code/code/UsvPathFollowing/results/trajectory_poly_dual_4_6.png
- code/code/UsvPathFollowing/results/trajectory_straight.png
- code/code/UsvPathFollowing/simulations/
- code/code/UsvPathFollowing/simulations/.DS_Store
- code/code/UsvPathFollowing/simulations/multi_runner.py
- code/code/UsvPathFollowing/simulations/simulation.py
- code/code/UsvPathFollowing/simulations/__pycache__/
- code/code/UsvPathFollowing/simulations/__pycache__/base_sim.cpython-311.pyc
- code/code/UsvPathFollowing/simulations/__pycache__/multi_runner.cpython-311.pyc
- code/code/UsvPathFollowing/simulations/__pycache__/polyline_sim.cpython-311.pyc
- code/code/UsvPathFollowing/simulations/__pycache__/simulation.cpython-311.pyc
- code/code/UsvPathFollowing/simulations/__pycache__/straight_sim.cpython-311.pyc
- code/code/UsvPathFollowing/utils/
- code/code/UsvPathFollowing/utils/.DS_Store
- code/code/UsvPathFollowing/utils/angle_tools.py
- code/code/UsvPathFollowing/utils/config.py
- code/code/UsvPathFollowing/utils/geo.py
- code/code/UsvPathFollowing/utils/plotter.py
- code/code/UsvPathFollowing/utils/__pycache__/
- code/code/UsvPathFollowing/utils/__pycache__/angle_tools.cpython-311.pyc
- code/code/UsvPathFollowing/utils/__pycache__/config.cpython-311.pyc
- code/code/UsvPathFollowing/utils/__pycache__/geo.cpython-311.pyc
- code/code/UsvPathFollowing/utils/__pycache__/geo_ex.cpython-311.pyc
- code/code/UsvPathFollowing/utils/__pycache__/plotter.cpython-311.pyc
- code/code/__MACOSX/
- code/code/__MACOSX/UsvPathFollowing/
- code/code/__MACOSX/UsvPathFollowing/._.DS_Store
- code/code/__MACOSX/UsvPathFollowing/._controllers
- code/code/__MACOSX/UsvPathFollowing/._main.py
- code/code/__MACOSX/UsvPathFollowing/._models_straight
- code/code/__MACOSX/UsvPathFollowing/._simulations
- code/code/__MACOSX/UsvPathFollowing/._utils
- code/code/__MACOSX/UsvPathFollowing/configs/
- code/code/__MACOSX/UsvPathFollowing/configs/._.DS_Store
- code/code/__MACOSX/UsvPathFollowing/configs/._path_multi.yaml
- code/code/__MACOSX/UsvPathFollowing/controllers/
- code/code/__MACOSX/UsvPathFollowing/controllers/._.DS_Store
- code/code/__MACOSX/UsvPathFollowing/controllers/._ddpg_agent.py
- code/code/__MACOSX/UsvPathFollowing/controllers/._mpc_controller.py
- code/code/__MACOSX/UsvPathFollowing/controllers/._pid_controller.py
- code/code/__MACOSX/UsvPathFollowing/model/
- code/code/__MACOSX/UsvPathFollowing/model/._usv_model.py
- code/code/__MACOSX/UsvPathFollowing/models_straight/
- code/code/__MACOSX/UsvPathFollowing/models_straight/._.DS_Store
- code/code/__MACOSX/UsvPathFollowing/results/
- code/code/__MACOSX/UsvPathFollowing/results/._.DS_Store
- code/code/__MACOSX/UsvPathFollowing/results/._lateral_error_polyline.png
- code/code/__MACOSX/UsvPathFollowing/results/._lateral_error_straight.png
- code/code/__MACOSX/UsvPathFollowing/results/._trajectory_polyline.png
- code/code/__MACOSX/UsvPathFollowing/results/._trajectory_poly_dual_0_2.png
- code/code/__MACOSX/UsvPathFollowing/results/._trajectory_poly_dual_4_6.png
- code/code/__MACOSX/UsvPathFollowing/results/._trajectory_straight.png
- code/code/__MACOSX/UsvPathFollowing/simulations/
- code/code/__MACOSX/UsvPathFollowing/simulations/._.DS_Store
- code/code/__MACOSX/UsvPathFollowing/simulations/._simulation.py
- code/code/__MACOSX/UsvPathFollowing/utils/
- code/code/__MACOSX/UsvPathFollowing/utils/._.DS_Store
- code/code/__MACOSX/UsvPathFollowing/utils/._plotter.py
