# Supplementary material for: Research on robot path tracking method based on IDDPG-MPC
Source: PLoS One. 2026 Jul 6;21(7):e0350307. doi: 10.1371/journal.pone.0350307 (PMC13336202; doi:10.1371/journal.pone.0350307)
Supplement: S1 File — (ZIP) [file pone.0350307.s001.zip › code/code/UsvPathFollowing/configs/path_multi.yaml]

waypoints:
  - [0.0,  0.0]
  - [50.0, 0.0]
  - [50.0, 30.0]
  - [100.0, 30.0]
  - [100.0, 0.0]

sim:
  dt:          0.1   # 步长  s
  total_time:  120   # 仿真时长 s
