# Supplementary material for: Research on robot path tracking method based on IDDPG-MPC
Source: PLoS One. 2026 Jul 6;21(7):e0350307. doi: 10.1371/journal.pone.0350307 (PMC13336202; doi:10.1371/journal.pone.0350307)
Supplement: S1 File — (ZIP) [file pone.0350307.s001.zip › code/code/UsvPathFollowing/configs/two_poly_cases.yaml]

experiments:

  # ---------- 实验 A：poly_dual_0_2 ----------
  - name: poly_dual_0_2
    sim:
      dt:          0.1      # 步长 (s)
      total_time:  120      # 仿真时长 (s)
    safe_margin:   1.5
    obstacles:
      - [ [ 40, 5 ], 4 ]
    usvs:
      # Robot-1 折线路径（y = 0 m）
      - waypoints:
          - [0.0,   0.0]
          - [50.0,  0.0]
          - [50.0, 30.0]
          - [100.0, 30.0]
          - [100.0, 0.0]

      # Robot-2 折线路径（整体 y + 2 m）
      - waypoints:
          - [0.0,   2.0]
          - [50.0,  2.0]
          - [50.0, 32.0]
          - [100.0, 32.0]
          - [100.0, 2.0]

  # ---------- 实验 B：poly_dual_4_6 ----------
  - name: poly_dual_4_6
    sim:
      dt: 0.1
      total_time: 120
    safe_margin:   2.0
    obstacles:
      - [ [ 40, 5 ], 4 ]     # center=[40,5], radius=4
      - [ [ 50, 20 ], 2 ]
      - [ [ 60, 30 ], 5 ]
    usvs:
      # Robot-1 折线路径（整体 y + 4 m）
      - waypoints:
          - [0.0,   4.0]
          - [50.0,  4.0]
          - [50.0, 34.0]
          - [100.0, 34.0]
          - [100.0, 4.0]

      # Robot-2 折线路径（整体 y + 6 m）
      - waypoints:
          - [0.0,   6.0]
          - [50.0,  6.0]
          - [50.0, 36.0]
          - [100.0, 36.0]
          - [100.0, 6.0]
