# Supplementary material for: Research on robot path tracking method based on IDDPG-MPC
Source: PLoS One. 2026 Jul 6;21(7):e0350307. doi: 10.1371/journal.pone.0350307 (PMC13336202; doi:10.1371/journal.pone.0350307)
Supplement: S1 File — (ZIP) [file pone.0350307.s001.zip › code/code/UsvPathFollowing/controllers/alos_pid.py]

# controllers/alos_pid.py
import numpy as np
from utils.angle_tools import angle_diff

class ALOSPIDController:
    def __init__(self, kp=0.83, ki=0.0, kd=1.1,
                 delta=20.0):
        self.kp, self.ki, self.kd = kp, ki, kd
        self.delta = delta
        self.int_err = 0.0
        self.prev_err = 0.0

    # ---------- ALOS 部分 ----------
    def los_heading(self, x, y, path_x0, path_x1):
        """根据投影点和前视距离 Δ 计算目标航向 ψ_d"""
        x0, y0 = path_x0
        x1, y1 = path_x1
        # 路径方向角
        psi_path = np.arctan2(y1 - y0, x1 - x0)
        # 横向偏差（右侧为正）
        e = -(x - x0) * np.sin(psi_path) + (y - y0) * np.cos(psi_path)
        # ALOS 目标航向
        psi_d = psi_path + np.arctan2(-e, self.delta)
        # 归一化到 [-π, π]
        return angle_diff(psi_d, 0.0)

    # ---------- PID 部分 ----------
    def pid(self, err, dt):
        self.int_err += err * dt
        der = (err - self.prev_err) / dt if dt > 0 else 0.0
        self.prev_err = err

        return (self.kp * err + self.ki * self.int_err + self.kd * der)

    # ---------- 总接口 ----------
    def compute(self, x, y, psi, path_x0, path_x1, dt):
        psi_d = self.los_heading(x, y, path_x0, path_x1)
        err = angle_diff(psi_d, psi)          # 航向误差
        delta_cmd = self.pid(err, dt)          # 输出控制量
        return delta_cmd, err                  # 第二个返回值供调试 / 画图
