# Supplementary material for: Research on robot path tracking method based on IDDPG-MPC
Source: PLoS One. 2026 Jul 6;21(7):e0350307. doi: 10.1371/journal.pone.0350307 (PMC13336202; doi:10.1371/journal.pone.0350307)
Supplement: S1 File — (ZIP) [file pone.0350307.s001.zip › code/code/UsvPathFollowing/controllers/ddpg_agent.py]

import os
import torch
import torch.nn as nn
import torch.optim as optim
import numpy as np
import torch.nn.utils as tnn_utils

# DDPG中的Actor网络
class Actor(nn.Module):
    def __init__(self, state_dim, action_dim,
                 hidden_dim=256):
        super(Actor, self).__init__()
        self.fc1 = nn.Linear(state_dim, hidden_dim)
        self.fc2 = nn.Linear(hidden_dim, hidden_dim)
        self.fc3 = nn.Linear(hidden_dim, action_dim)
        self.relu = nn.ReLU()
        self.tanh = nn.Tanh()

    def forward(self, state):
        x = self.relu(self.fc1(state))
        x = self.relu(self.fc2(x))
        # 输出动作 ∆ψd 范围 [-pi/2, pi/2]
        return self.tanh(self.fc3(x)) * (np.pi / 2)

# DDPG中的Critic网络
class Critic(nn.Module):
    def __init__(self, state_dim, action_dim,
                 hidden_dim=256):
        super(Critic, self).__init__()
        self.fc1 = nn.Linear(state_dim + action_dim, hidden_dim)
        self.fc2 = nn.Linear(hidden_dim, hidden_dim)
        self.fc3 = nn.Linear(hidden_dim, 1)
        self.relu = nn.ReLU()

    def forward(self, state, action):
        x = torch.cat([state, action], dim=-1)
        x = self.relu(self.fc1(x))
        x = self.relu(self.fc2(x))
        return self.fc3(x)

class ReplayBuffer:
    def __init__(self, max_size=1000000):
        self.max_size = max_size
        self.ptr = 0
        self.size = 0
        self.state_buf = None
        self.action_buf = None
        self.reward_buf = None
        self.next_state_buf = None

    def init_buffer(self, state_dim, action_dim):
        self.state_buf = np.zeros((self.max_size, state_dim), dtype=np.float32)
        self.action_buf = np.zeros((self.max_size, action_dim), dtype=np.float32)
        self.reward_buf = np.zeros((self.max_size, 1), dtype=np.float32)
        self.next_state_buf = np.zeros((self.max_size, state_dim), dtype=np.float32)

    def add(self, state, action,
            reward, next_state):
        self.state_buf[self.ptr, :] = state
        self.action_buf[self.ptr, :] = action
        self.reward_buf[self.ptr, 0] = reward
        self.next_state_buf[self.ptr, :] = next_state
        self.ptr = (self.ptr + 1) % self.max_size
        self.size = min(self.size + 1, self.max_size)

    def sample(self, batch_size):
        idx = np.random.choice(self.size, batch_size, replace=False)
        return (torch.tensor(self.state_buf[idx]), torch.tensor(self.action_buf[idx]),
                torch.tensor(self.reward_buf[idx]), torch.tensor(self.next_state_buf[idx]))

class DDPGAgent:
    def __init__(self, state_dim, action_dim,
                 actor_lr=1e-4, critic_lr=1e-3, gamma=0.99,
                 tau=0.005, max_mem=1000000, batch_size=64,
                 clip_norm=1.0, device=None):
        self.state_dim = state_dim
        self.action_dim = action_dim
        self.clip_norm = clip_norm
        self.device = device or torch.device("cpu")

        # Actor与Critic网络及目标网络
        self.actor = Actor(state_dim, action_dim).to(self.device)
        self.actor_target = Actor(state_dim, action_dim).to(self.device)
        self.critic = Critic(state_dim, action_dim).to(self.device)
        self.critic_target = Critic(state_dim, action_dim).to(self.device)

        # 复制参数到目标网络
        self.actor_target.load_state_dict(self.actor.state_dict())
        self.critic_target.load_state_dict(self.critic.state_dict())

        self.actor_optimizer = optim.Adam(self.actor.parameters(), lr=actor_lr)
        self.critic_optimizer = optim.Adam(self.critic.parameters(), lr=critic_lr)

        self.gamma = gamma
        self.tau = tau
        self.batch_size = batch_size

        # 经验回放
        self.buffer = ReplayBuffer(max_mem)
        self.buffer.init_buffer(state_dim, action_dim)
        # 探索噪声
        self.noise_std = 0.1

    def select_action(self, state, noise=True):
        self.actor.eval()
        state_tensor = torch.tensor(state, dtype=torch.float32).to(self.device)
        with torch.no_grad():
            action = self.actor(state_tensor).cpu().numpy()
        self.actor.train()

        if noise:
            action += np.random.normal(0, self.noise_std, size=self.action_dim)
        # 限制动作范围 [-pi/2, pi/2]
        return np.clip(action, -np.pi/2, np.pi/2)

    def store_transition(self, state, action,
                         reward, next_state):
        self.buffer.add(state, action, reward, next_state)

    def _soft_update(self, src, tgt):
        for sp, tp in zip(src.parameters(), tgt.parameters()):
            tp.data.copy_(tp.data * (1.0 - self.tau) + sp.data * self.tau)

    def update(self):
        if self.buffer.size < self.batch_size:
            return

        state, action, reward, next_state = self.buffer.sample(self.batch_size)
        state = state.to(self.device)
        action = action.to(self.device)
        reward = reward.to(self.device)
        next_state = next_state.to(self.device)

        # 计算目标Q值
        with torch.no_grad():
            next_action = self.actor_target(next_state)
            target_q = self.critic_target(next_state, next_action)
            y = reward + self.gamma * target_q

        # 更新Critic
        q_val = self.critic(state, action)
        critic_loss = nn.MSELoss()(q_val, y)
        self.critic_optimizer.zero_grad()
        critic_loss.backward()
        tnn_utils.clip_grad_norm_(self.critic.parameters(), self.clip_norm)
        self.critic_optimizer.step()

        # 更新Actor
        actor_loss = -self.critic(state, self.actor(state)).mean()
        self.actor_optimizer.zero_grad()
        actor_loss.backward()
        tnn_utils.clip_grad_norm_(self.actor.parameters(), self.clip_norm)
        self.actor_optimizer.step()

        # 软更新目标网络
        self._soft_update(self.critic, self.critic_target)
        self._soft_update(self.actor, self.actor_target)

    def save(self, folder="models"):
        os.makedirs(folder, exist_ok=True)
        torch.save(self.actor.state_dict(), os.path.join(folder, "actor.pth"))
        torch.save(self.critic.state_dict(), os.path.join(folder, "critic.pth"))

    def load(self, folder="models"):
        actor_path = os.path.join(folder, "actor.pth")
        critic_path = os.path.join(folder, "critic.pth")

        if os.path.exists(actor_path):
            self.actor.load_state_dict(torch.load(actor_path, map_location=self.device))
            self.actor_target.load_state_dict(self.actor.state_dict())

        if os.path.exists(critic_path):
            self.critic.load_state_dict(torch.load(critic_path, map_location=self.device))
            self.critic_target.load_state_dict(self.critic.state_dict())
