# Supplementary material for: Research on robot path tracking method based on IDDPG-MPC
Source: PLoS One. 2026 Jul 6;21(7):e0350307. doi: 10.1371/journal.pone.0350307 (PMC13336202; doi:10.1371/journal.pone.0350307)
Supplement: S1 File — (ZIP) [file pone.0350307.s001.zip › code/code/UsvPathFollowing/controllers/ddpg_train.py]

from abc import ABC, abstractmethod
from controllers.mpc_controller import MPCController

class USVEnvBase(ABC):
    def __init__(self, dt: float, lambda_coef: float,
                 mpc_gain: float):
        self.dt = dt
        self.lambda_coef = lambda_coef
        self.mpc = MPCController(gain=mpc_gain)

    @abstractmethod
    def reset(self):
        ""

    @abstractmethod
    def step(self, action):
        ""
