# Supplementary material for: Research on robot path tracking method based on IDDPG-MPC
Source: PLoS One. 2026 Jul 6;21(7):e0350307. doi: 10.1371/journal.pone.0350307 (PMC13336202; doi:10.1371/journal.pone.0350307)
Supplement: S1 File — (ZIP) [file pone.0350307.s001.zip › code/code/UsvPathFollowing/controllers/ddpg_train_poly.py]

# ============================================================
#  controllers/ddpg_train_poly.py           (Polyline Training)
# ============================================================
import numpy as np
from typing import List, Tuple
from controllers.ddpg_agent import DDPGAgent
from controllers.ddpg_train import USVEnvBase
from model.usv_model import USVModel

from utils.geo import beta_eps, next_segment
from utils.angle_tools import angle_diff

# ------------------------------------------------------------
# 折线路径训练环境
# ------------------------------------------------------------
class USVEnvPoly(USVEnvBase):
    def __init__(self, waypoints: List[np.ndarray], dt: float = 0.05,
                 episode_step: int = 100, lambda_coef: float = 0.1,  mpc_gain: float = 2.0):
        super().__init__(dt, lambda_coef, mpc_gain)
        self.wpts = waypoints           # 折线路径
        self.seg = 0                    # 当前参考段索引
        self.total_steps = episode_step

    # ---------------------------- reset ----------------------------
    def reset(self):
        # 船放在首点附近 (偏移±2 m)，初始航向指向下一段方向，加随机噪声
        x0, y0 = self.wpts[0]
        heading0 = np.arctan2(*(self.wpts[1] - self.wpts[0])[::-1])
        heading0 += np.random.uniform(-np.pi / 6, np.pi / 6)  # ±30°

        self.seg = 0
        self.usv = USVModel(x0=x0 + np.random.uniform(-2, 2), y0=y0 + np.random.uniform(-2, 2),
                            psi0=heading0, v=1.0)

        # 计算初始 β、ε
        beta0, eps0 = beta_eps(self.usv.x, self.usv.y, self.usv.psi,
                               self.wpts[0], self.wpts[1])
        self.prev_beta = beta0
        self.prev_eps = eps0
        return np.array([self.usv.v, 0.0, beta0, 0.0, eps0, 0.0], dtype=np.float32)

    # ----------------------------- step ----------------------------
    def step(self, action):
        x, y, psi = self.usv.state()
        self.seg, p0, p1 = next_segment(self.seg, self.wpts, x, y)

        # 高层 Actor：Δψ_d
        desired_psi = angle_diff(psi + action[0], 0.0)
        # MPC 计算 r_cmd
        r_cmd = self.mpc.compute(psi, desired_psi)
        self.usv.update_r(r_cmd, self.dt)

        # 更新状态
        x, y, psi = self.usv.state()
        beta, eps = beta_eps(x, y, psi, p0, p1)
        beta_dot = (beta - self.prev_beta) / self.dt
        eps_dot = (eps - self.prev_eps) / self.dt
        self.prev_beta, self.prev_eps = beta, eps

        next_state = np.array([self.usv.v, r_cmd, beta,
                                     beta_dot, eps, eps_dot],
                              dtype=np.float32)
        # 奖励
        reward = -(abs(eps) + self.lambda_coef * abs(beta))
        return next_state, reward, False, {}

# ------------------------------------------------------------
# 随机折线路径生成器（可替换为固定 YAML）
# ------------------------------------------------------------
def random_polyline(n_seg: int = 6, seg_len: float = 50.0,
                    angle_range: Tuple[float, float] = (-np.pi / 2, np.pi / 2)) -> List[np.ndarray]:
    """
    生成由 n_seg 段组成的折线，段长 seg_len，夹角在 angle_range 内随机。
    起点固定 (0, 0)，第一段沿 +X 方向。
    """
    pts = [np.array([0.0, 0.0])]
    heading = 0.0

    for _ in range(n_seg):
        heading += np.random.uniform(*angle_range)
        dx, dy = seg_len * np.cos(heading), seg_len * np.sin(heading)
        pts.append(pts[-1] + np.array([dx, dy]))
    return pts

# ------------------------------------------------------------
# 训练函数
# ------------------------------------------------------------
def train_ddpg_poly(actor_lr: float = 1e-4, critic_lr: float = 1e-4, gamma: float = 0.99,
                    tau: float = 0.005, max_mem: int = 1_000_000, batch_size: int = 256,
                    episodes: int = 1000):
    state_dim, action_dim = 6, 1
    agent = DDPGAgent(state_dim, action_dim, actor_lr=actor_lr,
                      critic_lr=critic_lr, gamma=gamma, tau=tau,
                      max_mem=max_mem, batch_size=batch_size)
    # 生成一条随机折线；也可以从 YAML 读取固定路径
    wpts = random_polyline(n_seg=8, seg_len=40.0)
    env = USVEnvPoly(waypoints=wpts, dt=0.05, episode_step=1200,
                     lambda_coef=0.1, mpc_gain=2.5)
    ep_rewards = []

    for ep in range(episodes):
        state = env.reset()
        total_r = 0.0

        for _ in range(env.total_steps):
            action = agent.select_action(state)
            next_state, reward, _, _ = env.step(action)

            agent.store_transition(state, action, reward, next_state)
            agent.update()

            state = next_state
            total_r += reward

        ep_rewards.append(total_r)
        print(f"[训练] Episode {ep+1}/{episodes}, 累计回报 = {total_r:.2f}")
    agent.save("models_poly")              # 存到单独目录
