# Supplementary material for: Research on robot path tracking method based on IDDPG-MPC
Source: PLoS One. 2026 Jul 6;21(7):e0350307. doi: 10.1371/journal.pone.0350307 (PMC13336202; doi:10.1371/journal.pone.0350307)
Supplement: S1 File — (ZIP) [file pone.0350307.s001.zip › code/code/UsvPathFollowing/controllers/ddpg_train_straight.py]

# 文件：controllers/ddpg_train.py
import numpy as np
from controllers.ddpg_agent import DDPGAgent
from controllers.ddpg_train import USVEnvBase
from model.usv_model import USVModel
from utils.angle_tools import angle_diff

class USVEnvStraight(USVEnvBase):
    """
    环境：DDPG 在这个环境里输出 Δψd（高层期望航向增量），
    然后环境内部用 MPCController 计算出 r_mpc，再让 USVModel 前进一步。
    """
    def __init__(self, dt=0.1, total_time=20,
                 lambda_coef=0.1, mpc_gain=1.0):
        super().__init__(dt, lambda_coef, mpc_gain)
        self.total_steps = int(total_time / dt)

    def reset(self):
        # 随机初始化 USV 的横向位置 y0 ∈ [-1, 1]，航向 ψ0 ∈ [-π/4, +π/4]
        self.usv = USVModel(x0=0.0, y0=np.random.uniform(-1.0, +1.0), psi0=np.random.uniform(-np.pi/4, +np.pi/4),
                            v=1.0)
        # 计算初始状态（u, r, β, β̇, ε, ε̇）
        x, y, psi = self.usv.state()
        desired_psi = 0.0  # 高层参考始终朝正 x 方向
        # β 初始 = desired_psi - psi
        beta = angle_diff(desired_psi, psi)
        eps = y  # 横向误差 ε = y 同 z 方向偏离的距离

        # 记录上一次的 β、ε（用于计算导数）
        self.prev_beta = beta
        self.prev_eps = eps
        # 初始没有转向速度 r，故置 0
        return np.array([self.usv.v, 0.0, beta, 0.0, eps, 0.0], dtype=np.float32)

    def step(self, action):
        # 1. 首先取当前状态下的船首朝向 psi
        x_cur, y_cur, psi_cur = self.usv.state()
        # 2. 由 DDPG 给出 Δψd，将其累加到当前航向 psi 上，得到 desired_psi
        desired_psi = psi_cur + action[0]
        # 归一化 desired_psi 到 [-π, π]
        desired_psi = (desired_psi + np.pi) % (2*np.pi) - np.pi

        # 3. 由 MPC 计算出实际偏航率 r_mpc
        r_mpc = self.mpc.compute(psi_cur, desired_psi)
        self.usv.update_r(r_mpc, self.dt)
        x_new, y_new, psi_new = self.usv.state()

        # 4. 计算新的 β、ε 及它们的导数
        beta_new = (desired_psi - psi_new + np.pi) % (2*np.pi) - np.pi
        eps_new = y_new
        beta_dot = (beta_new - self.prev_beta) / self.dt
        eps_dot = (eps_new - self.prev_eps) / self.dt

        # 5. 更新 prev_beta、prev_eps 供下次使用
        self.prev_beta = beta_new
        self.prev_eps = eps_new

        # 6. 构造 next_state
        next_state = np.array([self.usv.v, r_mpc, beta_new, beta_dot, eps_new, eps_dot],
                               dtype=np.float32)

        # 7. 计算 reward：
        reward = - (eps_new**2 + self.lambda_coef * (beta_new**2))
        done = False  # 本例中不提前终止
        return next_state, reward, done, {}

def train_ddpg_straight(actor_lr=1e-4, critic_lr=1e-3, gamma=0.99,
               tau=0.005, max_mem=1000000, batch_size=64,
               episodes=200):
    """
    训练 DDPG，环境内部会自动调用 MPC 计算真实的偏航率 r_mpc，
    DDPG 只学习给出“高层参考” Δψd。
    """
    # 状态维度 6, 动作维度 1
    state_dim = 6
    action_dim = 1

    # 创建 DDPG 代理
    agent = DDPGAgent(state_dim, action_dim, actor_lr=actor_lr,
                      critic_lr=critic_lr, gamma=gamma, tau=tau,
                      max_mem=max_mem, batch_size=batch_size)

    # 环境——内部集成了 MPC
    env = USVEnvStraight(dt=0.1, total_time=20, lambda_coef=0.01,
                        mpc_gain=1.0)
    ep_rewards = []

    for ep in range(episodes):
        state = env.reset()
        ep_reward = 0.0

        for _ in range(env.total_steps):
            # DDPG 只输出 Δψd （高层参考，不直接当 r 用）
            action = agent.select_action(state)
            next_state, reward, done, _ = env.step(action)

            # 存储到经验池并更新网络
            agent.store_transition(state, action, reward, next_state)
            agent.update()

            state = next_state
            ep_reward += reward

        ep_rewards.append(ep_reward)
        print(f"[训练] Episode {ep+1}/{episodes}, 累计回报 = {ep_reward:.2f}")
    agent.save("models_straight")
