# Supplementary material for: Research on robot path tracking method based on IDDPG-MPC
Source: PLoS One. 2026 Jul 6;21(7):e0350307. doi: 10.1371/journal.pone.0350307 (PMC13336202; doi:10.1371/journal.pone.0350307)
Supplement: S1 File — (ZIP) [file pone.0350307.s001.zip › code/code/UsvPathFollowing/controllers/los_p.py]

# controllers/los_p.py
import numpy as np

class LOSPController:
    def __init__(self, k_p: float = 0.5):
        self.k_p = k_p

    @staticmethod
    def _los_angle(x, y, p0, p1, lookahead=5.0):
        # 投影到线段
        v = p1 - p0
        u = np.array([x, y]) - p0
        s = np.clip(np.dot(u, v) / np.dot(v, v), 0.0, 1.0)
        proj = p0 + s * v

        # LOS 目标 = 投影点 + lookahead * 方向
        dir_vec = v / np.linalg.norm(v)
        p_los = proj + lookahead * dir_vec
        # χ
        return np.arctan2(p_los[1] - y, p_los[0] - x)

    def compute(self, x, y, psi, p0, p1):
        chi = self._los_angle(x, y, p0, p1)
        # LOS-P: δ 直接按 LOS 角误差比例输出
        delta = self.k_p * (chi - psi)
        # 归一化到 [-π, π]
        delta = (delta + np.pi) % (2*np.pi) - np.pi
        return delta
