# Supplementary material for: Research on robot path tracking method based on IDDPG-MPC
Source: PLoS One. 2026 Jul 6;21(7):e0350307. doi: 10.1371/journal.pone.0350307 (PMC13336202; doi:10.1371/journal.pone.0350307)
Supplement: S1 File — (ZIP) [file pone.0350307.s001.zip › code/code/UsvPathFollowing/controllers/mpc_controller.py]

from utils.angle_tools import angle_diff

class MPCController:
    def __init__(self, gain=1.0):
        self.gain = gain

    def compute(self, psi, desired_psi):
        error = angle_diff(desired_psi, psi)
        r = self.gain * error
        return r
