# Supplementary material for: Research on robot path tracking method based on IDDPG-MPC
Source: PLoS One. 2026 Jul 6;21(7):e0350307. doi: 10.1371/journal.pone.0350307 (PMC13336202; doi:10.1371/journal.pone.0350307)
Supplement: S1 File — (ZIP) [file pone.0350307.s001.zip › code/code/UsvPathFollowing/controllers/pid_controller.py]

from utils.angle_tools import angle_diff

class PIDController:
    def __init__(self, kp=1.0, ki=0.0, kd=0.1):
        self.kp = kp
        self.ki = ki
        self.kd = kd
        self.integral = 0.0
        self.prev_error = 0.0

    def compute(self, psi, desired_psi, dt):
        error = angle_diff(desired_psi, psi)
        self.integral += error * dt
        derivative = (error - self.prev_error) / dt if dt > 0 else 0.0
        self.prev_error = error
        r = self.kp * error + self.ki * self.integral + self.kd * derivative
        return r
