# Supplementary material for: Research on robot path tracking method based on IDDPG-MPC
Source: PLoS One. 2026 Jul 6;21(7):e0350307. doi: 10.1371/journal.pone.0350307 (PMC13336202; doi:10.1371/journal.pone.0350307)
Supplement: S1 File — (ZIP) [file pone.0350307.s001.zip › code/code/UsvPathFollowing/main.py]

# 文件：main.py
from controllers.ddpg_train_poly import train_ddpg_poly
from controllers.ddpg_train_straight import train_ddpg_straight
from simulations.multi_runner import BatchExperimentRunner
from simulations.simulation import PathFollowingSimulationDDPG

def demo_batch_poly_2robots():
    runner = BatchExperimentRunner(yaml_path = "configs/two_poly_cases.yaml", model_dir = "models_poly")
    runner.run_all()
    print("结果已保存到 results/ 目录")

def main():
    do_train = False
    if do_train:
        # 1) DDPG 训练
        print(">>> 进入 DDPG 训练阶段 …")
        # 训练结束后，模型会保存到 controllers/ddpg_train.py 中默认的 models 目录
        train_ddpg_straight(actor_lr=1e-4, critic_lr=1e-3, gamma=0.99,
                            tau=0.005, max_mem=1000000, batch_size=64,
                            episodes=500)
        # train_ddpg_poly(episodes=100)
        print(">>> DDPG 训练完成 → 模型已保存。")

    # 2) 进入路径跟踪仿真
    print(">>> 进入 DDPG+MPC 路径跟踪仿真 …")
    sim = PathFollowingSimulationDDPG(path_y=0.0, dt=0.1, total_time=50,
                                      model_folder="models_straight")
    sim.run_straight()

    sim2 = PathFollowingSimulationDDPG(path_y=0.0, model_folder="models_poly")  # 先实例化
    sim2.init_poly_from_config("configs/path_multi.yaml")
    sim2.run_poly()
    demo_batch_poly_2robots()

if __name__ == "__main__":
    main()
