# Supplementary material for: Research on robot path tracking method based on IDDPG-MPC
Source: PLoS One. 2026 Jul 6;21(7):e0350307. doi: 10.1371/journal.pone.0350307 (PMC13336202; doi:10.1371/journal.pone.0350307)
Supplement: S1 File — (ZIP) [file pone.0350307.s001.zip › code/code/UsvPathFollowing/model/usv_model.py]

import numpy as np
from utils.angle_tools import angle_diff

class USVModel:
    def __init__(self, x0=0.0, y0=0.0,
                 psi0=0.0, v=1.0, T=2.0,
                 K=0.5):
        self.x = x0
        self.y = y0
        self.psi = psi0  # 航向角 (rad)
        self.v = v       # 恒定速度 (m/s)
        self.r = 0.0  # 偏航角速度
        self.T, self.K = T, K  # 一阶舵-偏航参数

    def update_delta(self, delta, dt):
        """输入舵角 δ → 内部积分得到 r"""
        dr_dt = (-self.r + self.K * delta) / self.T
        self.r += dr_dt * dt
        self._update_pos(dt)

    def update_r(self, r_cmd, dt):
        """直接指定 r，不经过舵角环（给 DDPG / MPC 用）"""
        self.r = r_cmd
        self._update_pos(dt)

    def _update_pos(self, dt):
        self.psi = angle_diff(self.psi + self.r * dt, 0)  # 归一化
        self.x += self.v * np.cos(self.psi) * dt
        self.y += self.v * np.sin(self.psi) * dt

    def state(self):
        return self.x, self.y, self.psi
