# Supplementary material for: Research on robot path tracking method based on IDDPG-MPC
Source: PLoS One. 2026 Jul 6;21(7):e0350307. doi: 10.1371/journal.pone.0350307 (PMC13336202; doi:10.1371/journal.pone.0350307)
Supplement: S1 File — (ZIP) [file pone.0350307.s001.zip › code/code/UsvPathFollowing/simulations/multi_runner.py]

# -*- coding: utf-8 -*-
"""
多实验 / 多 USV 批量仿真驱动
"""
from __future__ import annotations
from controllers.ddpg_agent import DDPGAgent
from controllers.mpc_controller import MPCController
from model.usv_model import USVModel
from utils.angle_tools import angle_diff

from utils.geo import beta_eps, next_segment, point_to_segment_dist, remove_pt
from utils.plotter import plot_multi_robot_paths

import yaml
import numpy as np

# ----------- 单艘 USV 的 OOP 封装 ---------------------------------
class DDPGMPCShip:
    """
    只保留与自动绕障相关的逻辑，其他接口与原代码保持一致
    """
    def __init__(self, waypoints: list[np.ndarray], ddpg_actor: DDPGAgent,
                 dt: float, obstacles: list[tuple[np.ndarray, float]] | None = None,
                 safe_margin: float = 1.5):
        # 把拷贝后的列表作为可修改结构 —— 方便插入切入/切出点
        self.wpts = [np.asarray(p, float) for p in waypoints]
        self.usv = USVModel(*self.wpts[0], psi0=0.0, v=1.0)
        self.agent: DDPGAgent = ddpg_actor
        self.mpc = MPCController(gain=1.0)
        self.dt = dt

        # 环境 / 安全域
        self.obstacles: list[tuple[np.ndarray, float]] = [
            (np.asarray(c, float), float(r))
            for c, r in (obstacles or [])
        ]
        self.safe_margin = float(safe_margin)

        # 状态缓存
        self.traj: list[tuple[float, float]] = [] # 走过的轨迹
        self.err : list[float] = []               # 横向误差记录
        self.seg_id = 0
        self._beta_prev = self._eps_prev = 0.0
        self._r_prev    = 0.0

        # 绕障状态机
        self._set_bypass_state()

    # ---------- 通用工具：写入 / 复位绕障状态 ----------
    def _set_bypass_state(self, in_bypass: bool = False, bypass_idx: int | None = None,
                          bypass_pt_out: np.ndarray | None = None) -> None:
        self.in_bypass = in_bypass
        self._bypass_idx = bypass_idx
        self._bypass_pt_out = bypass_pt_out

    def _maybe_insert_bypass(self, p0: np.ndarray, p1: np.ndarray) -> None:
        for idx, (c, r) in enumerate(self.obstacles):
            # 投影距离
            dist = point_to_segment_dist(c, p0, p1)
            if dist >= r + self.safe_margin:
                continue

            # -------- 计算切入 / 切出点 --------
            v_seg = p1 - p0
            seg_len = np.linalg.norm(v_seg)

            if seg_len < 1e-6:  # 畸形段，跳过
                continue
            v_unit = v_seg / seg_len  # 方向
            # 垂足
            t = np.clip(np.dot(c - p0, v_unit), 0.0, seg_len)
            foot = p0 + t * v_unit

            n_unit = np.array([-v_unit[1], v_unit[0]])
            if np.dot(n_unit, c - foot) > 0:
                n_unit = -n_unit

            margin = self.safe_margin
            offset = (r + margin)
            p_in = foot + offset * n_unit
            p_out = foot + offset * n_unit + 0.3 * v_seg

            self.wpts.insert(self.seg_id + 1, p_in)
            self.wpts.insert(self.seg_id + 2, p_out)
            self._set_bypass_state(True, idx, p_out)
            return

    def _check_exit_bypass(self) -> None:
        if not getattr(self, "in_bypass", False):
            return

        c, r = self.obstacles[self._bypass_idx]
        if np.linalg.norm(np.asarray(self.usv.state()[:2]) - c) > r + self.safe_margin + 0.5:
            remove_pt(self.wpts, self._bypass_pt_out)
            self._set_bypass_state(False, None, None)

    def _insert_bypass_points(self, p0: np.ndarray, p1: np.ndarray, c: np.ndarray,
                              rad: float)  -> tuple[np.ndarray, np.ndarray]:
        v_seg = p1 - p0
        v_unit = v_seg / np.linalg.norm(v_seg)
        n_unit = np.array([-v_unit[1], v_unit[0]])

        margin = self.safe_margin
        t = np.clip(np.dot(c - p0, v_unit), 0.0, np.linalg.norm(v_seg))
        foot = p0 + t * v_unit

        p_in  = foot + (rad + margin) * n_unit
        p_out = foot + (rad + margin) * n_unit + 0.1 * v_seg

        self.wpts.insert(self.seg_id + 1, p_in)
        self.wpts.insert(self.seg_id + 2, p_out)
        return p_in, p_out

    def step(self):
        self.seg_id, p0, p1 = next_segment(self.seg_id, self.wpts, self.usv.x,
                                           self.usv.y)
        self._check_exit_bypass()
        self._maybe_insert_bypass(p0, p1)

        beta, eps = beta_eps(self.usv.x, self.usv.y, self.usv.psi, p0, p1)
        beta_dot = (beta - self._beta_prev) / self.dt
        eps_dot  = (eps - self._eps_prev ) / self.dt
        obs = np.array([self.usv.v, self._r_prev, beta,
                       beta_dot, eps, eps_dot],
                       dtype=np.float32)

        # 4) 高层 Δψ_d → MPC
        dpsi = self.agent.select_action(obs, noise=False)[0]
        psi_des = angle_diff(self.usv.psi + dpsi, 0.0)
        r_cmd = self.mpc.compute(self.usv.psi, psi_des)
        self.usv.update_r(r_cmd, self.dt)

        # 5) 记录
        self.traj.append(self.usv.state()[:2])
        self.err.append(abs(eps))
        self._beta_prev, self._eps_prev, self._r_prev = beta, eps, r_cmd

# ----------- 多 USV / 多实验 总调度 ---------------------------------
class BatchExperimentRunner:
    def __init__(self, yaml_path: str, model_dir : str):
        with open(yaml_path, "r", encoding="utf-8") as f:
            cfg = yaml.safe_load(f)

        self.experiments_cfg = cfg["experiments"]
        # 全局共享一套权重
        self.actor = DDPGAgent(6, 1, device="cpu")
        self.actor.load(model_dir)

    # --------------------------------------------------------------
    def _run_single_experiment(self, exp_cfg: dict):
        dt = exp_cfg["sim"]["dt"]
        total_steps = int(exp_cfg["sim"]["total_time"]/dt)
        safe_margin = float(exp_cfg.get("safe_margin", 1.5))

        # ---- 构建 Ship 对象列表 ----
        ships: list[DDPGMPCShip] = []
        for usv_cfg in exp_cfg["usvs"]:
            wpts = [np.asarray(p, float) for p in usv_cfg["waypoints"]]
            ships.append(DDPGMPCShip(wpts, self.actor, dt,
                                     obstacles=exp_cfg.get("obstacles", []), safe_margin = safe_margin))

        # ---- 同步驱动 ----
        for _ in range(total_steps):
            for s in ships:
                s.step()

        # ---- 轨迹绘图 ----
        plot_multi_robot_paths(ships=ships, exp_name=exp_cfg["name"], controller_name="IDDPG",
                               obstacles=exp_cfg.get("obstacles", []), safe_margin = safe_margin)

    # --------------------------------------------------------------
    def run_all(self):
        for exp in self.experiments_cfg:
            self._run_single_experiment(exp)
