# Supplementary material for: Research on robot path tracking method based on IDDPG-MPC
Source: PLoS One. 2026 Jul 6;21(7):e0350307. doi: 10.1371/journal.pone.0350307 (PMC13336202; doi:10.1371/journal.pone.0350307)
Supplement: S1 File — (ZIP) [file pone.0350307.s001.zip › code/code/UsvPathFollowing/simulations/simulation.py]

import numpy as np
import torch

from controllers.alos_pid import ALOSPIDController
from controllers.ddpg_agent import DDPGAgent
from controllers.los_p import LOSPController
from controllers.mpc_controller import MPCController
from model.usv_model import USVModel

from utils.angle_tools import angle_diff
from utils.config import load_yaml
from utils.geo import beta_eps, next_segment
from utils.plotter import plot_comparison

class PathFollowingSimulationDDPG:
    def __init__(self, path_y=0.0, dt=0.1,
                 total_time=50, model_folder="models"):
        self.tag = "straight"
        self.wpts = None
        self.path_y = path_y
        self.dt = dt
        self.total_steps = int(total_time / dt)
        self.model_folder = model_folder

        self._init_controllers()
        self._init_straight_usv()

    def init_poly_from_config(self, cfg_file: str):
        cfg = load_yaml(cfg_file)
        self.wpts = [np.array(p, float) for p in cfg["waypoints"]]
        self.seg = 0
        self.tag = "poly"
        # 重设 dt 与 total_time
        self.dt = cfg["sim"]["dt"]

        self.total_steps = int(cfg["sim"]["total_time"] / self.dt)
        # 重新初始化两艘船
        self._init_poly_usv()

    def _init_poly_usv(self):
        x0, y0 = self.wpts[0]
        self.usv_ddpg = USVModel(x0, y0, psi0=0.0, v=1.0)
        self.usv_alos = USVModel(x0, y0, psi0=0.0, v=1.0)
        self.usv_losp = USVModel(x0, y0, psi0=0.0, v=1.0)
        beta0, eps0 = beta_eps(x0, y0, 0.0, self.wpts[0], self.wpts[1])
        self.prev_beta_ddpg, self.prev_eps_ddpg, self.prev_r_ddpg = beta0, eps0, 0.0

    def _init_straight_usv(self):
        # 初始化两个 USV：DDPG-MPC 与 纯MPC
        self.usv_ddpg = USVModel(x0=0.0, y0=np.random.uniform(-1.0, +1.0), psi0=np.random.uniform(-np.pi / 4, +np.pi / 4),
                                 v=1.0)
        self.usv_alos = USVModel(x0=self.usv_ddpg.x, y0=self.usv_ddpg.y, psi0=self.usv_ddpg.psi,
                                 v=1.0)

        self.usv_losp = USVModel(x0=self.usv_ddpg.x, y0=self.usv_ddpg.y,
                                 psi0=self.usv_ddpg.psi, v=1.0)
        self.losp_ctl = LOSPController(k_p=0.5)

        # 先计算初始状态的 β（航向误差）与 ε（横向误差）
        x_ddpg, y_ddpg, psi_ddpg = self.usv_ddpg.state()
        # 期望航向一律沿 x 轴正方向 (psi_ref=0)
        desired_psi_ddpg = 0.0
        # β = desired_psi - 目前 psi，再归一化到 [-pi,pi]
        beta_ddpg = angle_diff(desired_psi_ddpg, psi_ddpg)
        eps_ddpg = y_ddpg - self.path_y

        # 下面引入 prev_beta、prev_eps、prev_r，用于计算 β̇、ε̇、以及状态里的 r
        self.prev_beta_ddpg = beta_ddpg
        self.prev_eps_ddpg = eps_ddpg
        self.prev_r_ddpg = 0.0  # 初始偏航角速度设为 0

    def _init_controllers(self):
        self.agent = DDPGAgent(6, 1, device=torch.device("cpu"))
        self.agent.load(self.model_folder)
        self.mpc = MPCController(gain=1.0)
        self.alos_ctl = ALOSPIDController(kp=0.83, ki=0.12, kd=1.1,
                                          delta=20.0)

    def run_straight(self):
        traj_ddpg = []
        traj_alos = []
        traj_losp = []

        errors_ddpg = []
        errors_alos = []
        errors_losp = []

        beta_ddpg = self.prev_beta_ddpg
        eps_ddpg = self.prev_eps_ddpg

        for step in range(self.total_steps):
            # -----------------------------
            # 1. 构造 DDPG 的观测 state = [u, r, β, β̇, ε, ε̇]
            # -----------------------------
            beta_dot_ddpg = (beta_ddpg - self.prev_beta_ddpg) / self.dt
            eps_dot_ddpg  = (eps_ddpg - self.prev_eps_ddpg) / self.dt

            state_ddpg = np.array([self.usv_ddpg.v, self.prev_r_ddpg, beta_ddpg,
                                         beta_dot_ddpg, eps_ddpg, eps_dot_ddpg],
                                  dtype=np.float32)

            self.prev_beta_ddpg = beta_ddpg
            self.prev_eps_ddpg  = eps_ddpg
            action = self.agent.select_action(state_ddpg, noise=False)

            # -----------------------------
            # 2. 根据当前 psi + ∆ψ_d 得到新的期望航向，计算偏航角速度 r
            # -----------------------------
            _, _, psi_current = self.usv_ddpg.state()
            desired_psi_ddpg = psi_current + action[0]
            # 对 desired_psi_ddpg 做归一化
            desired_psi_ddpg = angle_diff(desired_psi_ddpg, 0.0)
            # 这里用 MPCController 计算 r_ddpg
            r_ddpg = self.mpc.compute(psi_current, desired_psi_ddpg)
            self.usv_ddpg.update_r(r_ddpg, self.dt)
            x_ddpg, y_ddpg, psi_ddpg = self.usv_ddpg.state()
            traj_ddpg.append((x_ddpg, y_ddpg))

            errors_ddpg.append(abs(y_ddpg - self.path_y))
            beta_ddpg = angle_diff(desired_psi_ddpg, psi_ddpg)
            eps_ddpg  = y_ddpg - self.path_y
            self.prev_r_ddpg = r_ddpg   # 更新偏航角速度，用于下一步的 state

            x_a, y_a, psi_a = self.usv_alos.state()
            delta_a, _ = self.alos_ctl.compute(x_a, y_a, psi_a,
                                               path_x0=(0, self.path_y), path_x1=(1, self.path_y), dt=self.dt)
            self.usv_alos.update_delta(delta_a, self.dt)
            x_a, y_a, psi_a = self.usv_alos.state()
            traj_alos.append((x_a, y_a))
            # 记录横向误差
            errors_alos.append(abs(y_a - self.path_y))

            x_p, y_p, psi_p = self.usv_losp.state()
            p0_str = np.array([x_p, self.path_y])  # 投影点
            p1_str = np.array([x_p + 1.0, self.path_y])  # 前视 1 m
            delta_p = self.losp_ctl.compute(x_p, y_p, psi_p, p0_str, p1_str)
            self.usv_losp.update_delta(delta_p, self.dt)
            x_p, y_p, psi_p = self.usv_losp.state()
            traj_losp.append((x_p, y_p))
            errors_losp.append(abs(y_p - self.path_y))
        plot_comparison([traj_ddpg, traj_alos, traj_losp],
                        [errors_ddpg, errors_alos, errors_losp],
                        tag=self.tag, labels=['DDPG-MPC', 'ALOS-PID', 'LOS-P'])

    def run_poly(self):
        if self.wpts is None:
            raise RuntimeError("请先调用 init_poly_from_config() 或设置 self.wpts 再运行折线路径！")

        traj_ddpg, traj_alos, traj_losp = [], [], []
        errors_ddpg, errors_alos, err_losp = [], [], []
        beta_ddpg, eps_ddpg = self.prev_beta_ddpg, self.prev_eps_ddpg

        for _ in range(self.total_steps):
            x_d, y_d, psi_d = self.usv_ddpg.state()
            self.seg, p0, p1 = next_segment(self.seg, self.wpts, x_d, y_d)

            # 观测
            beta_dot = (beta_ddpg - self.prev_beta_ddpg) / self.dt
            eps_dot = (eps_ddpg - self.prev_eps_ddpg) / self.dt
            state = np.array([self.usv_ddpg.v, self.prev_r_ddpg, beta_ddpg,
                                    beta_dot, eps_ddpg, eps_dot],
                                    dtype=np.float32)

            # DDPG 控制
            action = self.agent.select_action(state, noise=False)
            desired_psi = angle_diff(psi_d + action[0], 0.0)
            r_cmd = self.mpc.compute(psi_d, desired_psi)
            self.usv_ddpg.update_r(r_cmd, self.dt)
            x_d, y_d, psi_d = self.usv_ddpg.state()
            traj_ddpg.append((x_d, y_d))

            beta_ddpg, eps_ddpg = beta_eps(x_d, y_d, psi_d,
                                           p0, p1)
            errors_ddpg.append(abs(eps_ddpg))
            self.prev_beta_ddpg, self.prev_eps_ddpg, self.prev_r_ddpg = (beta_ddpg, eps_ddpg, r_cmd)

            # ALOS-PID
            x_a, y_a, psi_a = self.usv_alos.state()
            delta_a, _ = self.alos_ctl.compute(x_a, y_a, psi_a,
                                               p0, p1, self.dt)
            self.usv_alos.update_delta(delta_a, self.dt)
            x_a, y_a, psi_a = self.usv_alos.state()
            traj_alos.append((x_a, y_a))
            eps_a = beta_eps(x_a, y_a, psi_a,
                             p0, p1)[1]
            errors_alos.append(abs(eps_a))

            # LOS-P
            x_p, y_p, psi_p = self.usv_losp.state()
            delta_p = self.losp_ctl.compute(x_p, y_p, psi_p, p0, p1)
            self.usv_losp.update_delta(delta_p, self.dt)
            x_p, y_p, psi_p = self.usv_losp.state()
            traj_losp.append((x_p, y_p))
            err_losp.append(abs(beta_eps(x_p, y_p, psi_p, p0, p1)[1]))
        plot_comparison([traj_ddpg, traj_alos, traj_losp],
                        [errors_ddpg, errors_alos, err_losp],
                        tag='polyline', labels=['DDPG-MPC', 'ALOS-PID', 'LOS-P'])
