# Supplementary material for: Research on robot path tracking method based on IDDPG-MPC
Source: PLoS One. 2026 Jul 6;21(7):e0350307. doi: 10.1371/journal.pone.0350307 (PMC13336202; doi:10.1371/journal.pone.0350307)
Supplement: S1 File — (ZIP) [file pone.0350307.s001.zip › code/code/UsvPathFollowing/utils/angle_tools.py]

# utils/angle_tools.py
import numpy as np

def angle_diff(a: float, b: float) -> float:
    """
    计算两个角 a、b 之差并把结果归一化到 [-π, π]。
    用于航向角、方位角等周期变量的差值比较。
    """
    d = a - b
    return (d + np.pi) % (2 * np.pi) - np.pi
