# Supplementary material for: Research on robot path tracking method based on IDDPG-MPC
Source: PLoS One. 2026 Jul 6;21(7):e0350307. doi: 10.1371/journal.pone.0350307 (PMC13336202; doi:10.1371/journal.pone.0350307)
Supplement: S1 File — (ZIP) [file pone.0350307.s001.zip › code/code/UsvPathFollowing/utils/config.py]

# utils/config.py
import yaml, os

def load_yaml(path: str) -> dict:
    if not os.path.isfile(path):
        raise FileNotFoundError(f"Config file {path} not found.")
    with open(path, "r", encoding="utf-8") as f:
        return yaml.safe_load(f)
