# Supplementary material for: Research on robot path tracking method based on IDDPG-MPC
Source: PLoS One. 2026 Jul 6;21(7):e0350307. doi: 10.1371/journal.pone.0350307 (PMC13336202; doi:10.1371/journal.pone.0350307)
Supplement: S1 File — (ZIP) [file pone.0350307.s001.zip › code/code/UsvPathFollowing/utils/geo.py]

import numpy as np
from utils.angle_tools import angle_diff

def beta_eps(x, y, psi, p0, p1):
    psi_path = np.arctan2(*(p1 - p0)[::-1])
    beta = angle_diff(psi_path, psi)
    eps  = -(x - p0[0]) * np.sin(psi_path) + (y - p0[1]) * np.cos(psi_path)
    return beta, eps

def next_segment(idx, wpts, x, y, tol=0.5):
    """到达拐点 tol m 内就切下一段"""
    if idx < len(wpts) - 2 and np.linalg.norm(np.array([x, y]) - wpts[idx+1]) < tol:
        idx += 1
    return idx, wpts[idx], wpts[idx+1]

def point_to_segment_dist(pt: np.ndarray, p0: np.ndarray, p1: np.ndarray) -> float:
    """点到线段最短距离（2-D）"""
    v = p1 - p0
    w = pt - p0
    c1 = np.dot(w, v)

    if c1 <= 0:                           # 最近点是 p0
        return np.linalg.norm(pt - p0)
    c2 = np.dot(v, v)

    if c2 <= c1:                          # 最近点是 p1
        return np.linalg.norm(pt - p1)

    b = c1 / c2
    pb = p0 + b * v                       # 最近点在段内
    return np.linalg.norm(pt - pb)

def pt_equal(a: np.ndarray, b: np.ndarray, tol: float = 1e-8) -> bool:
    return np.allclose(a, b, atol=tol)

def remove_pt(lst: list[np.ndarray], pt: np.ndarray, tol: float = 1e-8) -> None:
    for i, p in enumerate(lst):
        if pt_equal(p, pt, tol):
            lst.pop(i)
            break
