# Supplementary material for: Research on robot path tracking method based on IDDPG-MPC
Source: PLoS One. 2026 Jul 6;21(7):e0350307. doi: 10.1371/journal.pone.0350307 (PMC13336202; doi:10.1371/journal.pone.0350307)
Supplement: S1 File — (ZIP) [file pone.0350307.s001.zip › code/code/UsvPathFollowing/utils/plotter.py]

from itertools import cycle, islice
from matplotlib.patches import Circle

import matplotlib.pyplot as plt
import numpy as np
import os

_BASE_STYLES = ['--', '-.', ':', '-']

def _finalize_and_save(filename, xlabel,
                       ylabel, title):
    results_dir = os.path.join(os.getcwd(), 'results')
    os.makedirs(results_dir, exist_ok=True)

    plt.xlabel(xlabel)
    plt.ylabel(ylabel)
    plt.title(title)
    plt.legend()
    plt.grid(True)

    filepath = os.path.join(results_dir, filename)
    plt.savefig(filepath)
    plt.close()

def _iter_line_styles(n: int):
    styles = list(islice(cycle(_BASE_STYLES), n))
    return cycle(styles)

def _draw_obstacles(ax, obstacles, r_margin: float | None = None,
                    fc_inner: str = "#696969", fc_margin: str = "#C0C0C0", ec: str = "k",
                    alpha_inner: float = 0.8, alpha_margin: float = 0.35, lw_inner: float = 1.2,
                    lw_margin: float = 1.0, ls_margin: str = "--"):
    for c, r in obstacles:
        c = np.asarray(c, float)

        # ---------- 画安全裕度外圈（半透明淡灰） ----------
        if r_margin is not None and r_margin > 0.0:
            ax.add_patch(Circle(c, r + r_margin, facecolor=fc_margin,
                         edgecolor=ec, alpha=alpha_margin, linestyle=ls_margin,
                         linewidth=lw_margin))

        # ---------- 画物理半径（深灰实心） ----------
        ax.add_patch(Circle(c, r, facecolor=fc_inner,
                     edgecolor=ec, alpha=alpha_inner, linestyle='-',
                     linewidth=lw_inner))

# ---------- 画单条轨迹 ---------- #
def _plot_single_traj(traj, label: str, style: str):
    traj = np.asarray(traj)
    if traj.ndim != 2 or traj.shape[1] != 2:
        raise ValueError("traj must be (N,2)")
    plt.plot(traj[:, 0], traj[:, 1], linestyle=style,
             label=label)

# ---------- 轨迹集合 ---------- #
def _plot_trajectories(trajs, file_name, title, labels):
    line_styles = _iter_line_styles(len(trajs))
    plt.figure(figsize=(8, 6))

    for tr, lb in zip(trajs, labels):
        _plot_single_traj(tr, lb, next(line_styles))

    _finalize_and_save(file_name, xlabel='X (m)', ylabel='Y (m)',
                       title=title)

# ---------- 误差集合 ---------- #
def _plot_lateral_error(err_lists, file_name, title, labels):
    line_styles = _iter_line_styles(len(err_lists))
    plt.figure(figsize=(8, 6))

    for er, lb in zip(err_lists, labels):
        plt.plot(er, linestyle=next(line_styles), label=lb)

    _finalize_and_save(file_name, xlabel='Time Step', ylabel='Lateral Error (m)',
                       title=title)

def plot_comparison(trajs, errs, tag: str, labels=None):
    # ---------- 绘制轨迹 ---------- #
    _plot_trajectories(trajs=trajs, file_name=f"trajectory_{tag}.png", title=f"Trajectory – {tag.capitalize()}",
                       labels=labels)

    # ---------- 绘制误差 ---------- #
    _plot_lateral_error(err_lists=errs, file_name=f"lateral_error_{tag}.png", title=f"Lateral Error – {tag.capitalize()}",
                        labels=labels)

def plot_multi_robot_paths(ships, exp_name: str, controller_name="DDPG-MPC",
                           obstacles=None, safe_margin: float | None = None):
    styles = list(islice(cycle(_BASE_STYLES), len(ships)))
    plt.figure(figsize=(8, 6))
    ax = plt.gca()

    for s, st, idx in zip(ships, styles, range(1, len(ships)+1)):
        traj = np.asarray(s.traj)
        ax.plot(traj[:, 0], traj[:, 1], st,
                label=f"Robot-{idx} ({controller_name})")

    # 障碍物
    if obstacles:
        _draw_obstacles(ax, obstacles, r_margin=safe_margin)

    plt.legend()
    _finalize_and_save(
        filename=f"trajectory_{exp_name}.png",
        xlabel="X (m)", ylabel="Y (m)",
        title=f"Two-Robot Path – {exp_name}"
    )
